# Supplementary material for: Long-Term Real-World Outcomes of First-Line Pembrolizumab Monotherapy for Metastatic Non-Small Cell Lung Cancer With ≥50% Expression of Programmed Cell Death-Ligand 1
Source: Front Oncol. 2022 Mar 25;12:834761. doi: 10.3389/fonc.2022.834761 (PMC8990758; doi:10.3389/fonc.2022.834761)
Supplement: Supplementary file 1 [file DataSheet_1.zip]

Archive with 1 entries (1 files):
- Supplementary Material/Tables 1 - 4.DOCX
